# Supplementary material for: High-Frequency Nanosecond Bleomycin Electrochemotherapy and its Effects on Changes in the Immune System and Survival
Source: Cancers (Basel). 2022 Dec 19;14(24):6254. doi: 10.3390/cancers14246254 (PMC9776811; doi:10.3390/cancers14246254)
Supplement: Supplementary file 1 [file cancers-14-06254-s001.zip]

Archive with 1 entries (1 files):
- cancers-2048979-supplementary.pdf
